# Supplementary material for: The Landscape of Repetitive Elements in the Refined Genome of Chilli Anthracnose Fungus Colletotrichum truncatum
Source: Front Microbiol. 2018 Oct 4;9:2367. doi: 10.3389/fmicb.2018.02367 (PMC6180176; doi:10.3389/fmicb.2018.02367)
Supplement: Supplementary file 2 [file Table_2.XLSX]

## Sheet: Sheet2
Table S2 . Dinucleotide frequencies and RIP indices calculated from RIPCAL analysis of whole genome sequence of Colletotrichum species
	Dinucleotide frequency																RIP indices
Species	aa	ac	ag	at	ca	cc	cg	ct	ga	gc	gg	gt	ta	tc	tg	tt	TpA/ApT	(CpA+TpG)/(ApC+GpT)
C. truncatum	0.0585369	0.0590744	0.0685981	0.064911	0.0696915	0.0529399	0.0577659	0.0685409	0.069833	0.0671397	0.0529128	0.0590633	0.0530591	0.069785	0.0696723	0.0584763	0.817413	1.17967
C. chlorophyti	0.0569091	0.0592803	0.0692155	0.0630455	0.0643786	0.0545656	0.0634213	0.0690279	0.0699688	0.0677503	0.0547324	0.0593554	0.0572147	0.0697799	0.0644266	0.056928	0.907515	1.08572
C. graminicola	0.0565454	0.0585998	0.0716635	0.0665866	0.059632	0.0545673	0.060596	0.0716122	0.0645901	0.0684726	0.0546009	0.0587839	0.0726285	0.0647669	0.0595883	0.0567659	1.09074	1.01565
C. higginisianum	0.0478553	0.0602099	0.0676842	0.0527512	0.0686179	0.0615994	0.0737713	0.0677464	0.0732684	0.0766518	0.0614642	0.0599799	0.0387591	0.0732736	0.0684447	0.0479228	0.734753	1.14038
C. orbiculare	0.0792329	0.0509928	0.0706775	0.106679	0.0424572	0.0368979	0.0417535	0.0708469	0.0568282	0.0469631	0.0368961	0.0512787	0.129065	0.0570975	0.0426412	0.0796925	1.20984	0.832083
C. orchidophilum	0.055906	0.0577219	0.0662523	0.0631	0.0678911	0.0564324	0.0664557	0.0662155	0.0718494	0.0710688	0.0565117	0.0577422	0.0473334	0.0717716	0.0679527	0.0557952	0.750133	1.1765
C. scovillei	0.0529958	0.0590646	0.0682973	0.0602316	0.0698688	0.0560984	0.0653232	0.0682551	0.0738372	0.0705893	0.0561072	0.0589826	0.0438874	0.073793	0.0697888	0.05288	0.728645	1.18307

## Sheet: reference
	https://www.ncbi.nlm.nih.gov/pmc/articles/PMC2621366/
