# Supplementary material for: The Landscape of Repetitive Elements in the Refined Genome of Chilli Anthracnose Fungus Colletotrichum truncatum
Source: Front Microbiol. 2018 Oct 4;9:2367. doi: 10.3389/fmicb.2018.02367 (PMC6180176; doi:10.3389/fmicb.2018.02367)
Supplement: Supplementary file 3 [file Table_3.XLSX]

## Sheet: Sheet1
Table S3. The comparative analysis of number of SSRs (mono- to hexa-nucleotide repeats) in coding and non-coding genomic regions among five Colletotrichum species
Repeats	C. trancatum			C. chlorophyti			C. graminicola			C. higginisianum			C. orchidophilum
	exon	intron	intergnic	exon	intron	intergnic	exon	intron	intergnic	exon	intron	intergnic	exon	intron	intergnic
mono-	1203	789	7417	16	326	5474	31	529	7030	79	747	5121	70	527	6184
di-	441	176	1707	8	71	1675	33	230	4290	94	558	3800	54	182	1736
tri-	861	152	753	483	38	829	1132	104	2131	1824	189	1812	1062	58	970
tetra-	24	8	91	0	3	157	1	16	569	7	54	463	2	8	132
penta-	5	3	24	0	3	72	0	3	141	3	8	126	1	3	40
hexa-	19	2	13	12	1	44	30	1	67	52	8	85	30	2	44
Total	2553	1130	10005	519	442	8251	1227	883	14228	2059	1564	11407	1219	780	9106
